# Supplementary material for: The Perceived Influence of Neurofibromatosis Type 1(NF1) on the Parents’ Relationship
Source: Children (Basel). 2023 Feb 25;10(3):448. doi: 10.3390/children10030448 (PMC10047031; doi:10.3390/children10030448)
Supplement: Supplementary file 1 [file children-10-00448-s001.zip]

Archive with 1 entries (1 files):
- children-2207778-supplementary.pdf
